# Supplementary material for: Whole genome sequencing to investigate a putative outbreak of the virulent community-associated methicillin-resistant Staphylococcus aureus ST93 clone in a remote Indigenous community
Source: Microb Genom. 2016 Dec 12;2(12):e000098. doi: 10.1099/mgen.0.000098 (PMC5359412; doi:10.1099/mgen.0.000098)
Supplement: Supplementary File 1 [file mgen-02-98-s001.xlsx]

## Sheet: Sheet1
Isolate name	SRR	Place of origin	Year	MRSA	Site	Publication
JKD6159	NC017338	VIC	2004	YES	blood stream	Chua et al 2010
NUM005	SRR2057030	NT	2013	YES	nasal	This publication
NUM043	SRR2057031	NT	2013	YES	skin infection	This publication
NUM095	SRR2057032	NT	2013	YES	skin infection	This publication
NUM096	SRR2057033	NT	2013	YES	skin infection	This publication
NORSA1624	SRR2057034	NT	2013	YES	sputum	This publication
NORSA1626	SRR2057035	NT	2013	YES	blood stream	This publication
LBSA121	ERR182515	NT	2010	YES	nasal	This publication
LBSA227	ERR182523	NT	2010	YES	nasal	This publication
SCC1011-2	ERR182439	NT	2005	YES	blood stream	This publication
SCC1018	ERR182441	NT	2005	YES	skin infection	This publication
SCC1045	ERR182454	NT	2006	YES	skin infection	This publication
SCC1061	ERR182457	NT	2006	YES	skin infection	This publication
SCC1065	ERR192153	NT	2006	YES	skin infection	This publication
SCC1066	ERR192154	NT	2006	YES	skin infection	This publication
SCC1083	ERR192158	NT	2006	YES	skin infection	This publication
SCC1162	ERR192175	NT	2006	YES	skin infection	This publication
SCC1169	ERR192176	NT	2006	YES	skin infection	This publication
SCC1192	ERR192181	NT	2006	YES	skin infection	This publication
SCC1199	ERR192183	NT	2006	YES	skin infection	This publication
SCC1206	ERR192185	NT	2006	YES	skin infection	This publication
SCC1211	ERR192188	NT	2006	YES	skin infection	This publication
SCC1231	ERR192192	NT	2007	YES	skin infection	This publication
SCC1247	ERR192197	NT	2007	YES	skin infection	This publication
SCC1252	ERR192199	NT	2007	YES	skin infection	This publication
SCC1277	ERR192204	NT	2007	YES	skin infection	This publication
SCC1314	ERR192209	NT	2007	YES	skin infection	This publication
15586C	SRR1157506	WA	2008	YES		Stinear et al 2014
15587D	SRR1157507	WA	2008	YES		Stinear et al 2014
16414E	SRR1157508	WA	2008	YES		Stinear et al 2014
16475F	SRR1157509	WA	2008	YES		Stinear et al 2014
16790A	SRR1157504	WA	2003	YES		Stinear et al 2014
16815B	SRR1157505	WA	2005	YES		Stinear et al 2014
16908J	SRR1157513	WA	2009	YES		Stinear et al 2014
17090K	SRR1157514	WA	2009	YES		Stinear et al 2014
17164G	SRR1157510	WA	2008	YES		Stinear et al 2014
18158H	SRR1157511	WA	2008	YES		Stinear et al 2014
18418I	SRR1157512	WA	2008	YES		Stinear et al 2014
20548L	SRR1157515	WA	2009	YES		Stinear et al 2014
9506160A	SRR1157516	WA	2008	NO		Stinear et al 2014
9509712N	SRR1157517	WA	2008	NO		Stinear et al 2014
9524093R	SRR1157518	WA	2008	NO		Stinear et al 2014
9529120L	SRR1157519	WA	2008	NO		Stinear et al 2014
C229T	SRR1157523	WA	2003	NO		Stinear et al 2014
DP2039	SRR1157521	VIC	2007	NO		Stinear et al 2014
N126W	SRR1157524	WA	2003	NO		Stinear et al 2014
SAPAH21	SRR1157493	VIC	2008	YES		Stinear et al 2014
SAPCBH10	SRR1157494	QLD	2008	YES		Stinear et al 2014
SAPCRGH95	SRR1157490	NSW	2007	YES		Stinear et al 2014
SAPGCH28	SRR1157495	QLD	2008	YES		Stinear et al 2014
SAPGCH3	SRR1157486	QLD	2006	YES		Stinear et al 2014
SAPGPSA73	SRR1157476	SA	2000	YES		Stinear et al 2014
SAPIMVS24	SRR1157487	SA	2006	YES		Stinear et al 2014
SAPIMVS31	SRR1157496	SA	2008	YES		Stinear et al 2014
SAPRBH1	SRR1157497	QLD	2008	YES		Stinear et al 2014
SAPRBH12	SRR1157485	QLD	2005	YES		Stinear et al 2014
SAPRBH14	SRR1157488	QLD	2006	YES		Stinear et al 2014
SAPRBH98	SRR1157477	QLD	2000	YES		Stinear et al 2014
SAPRCH74	SRR1157478	VIC	2000	YES		Stinear et al 2014
SAPRDH2	SRR1157498	NT	2008	YES		Stinear et al 2014
SAPRDH27	SRR1157491	NT	2007	YES		Stinear et al 2014
SAPRDH61	SRR1157489	NT	2006	YES		Stinear et al 2014
SAPRPAH21	SRR1157492	NSW	2007	YES		Stinear et al 2014
SAPRPAH7	SRR1157499	NSW	2008	YES		Stinear et al 2014
SAPRPAH96	SRR1157479	NSW	2000	YES		Stinear et al 2014
SAPRPH48	SRR1157500	WA	2008	YES		Stinear et al 2014
SAPTCH53	SRR1157501	ACT	2008	YES		Stinear et al 2014
SAPTCH92	SRR1157480	ACT	2000	YES		Stinear et al 2014
SAPWH10	SRR1157502	NSW	2008	YES		Stinear et al 2014
SAPWH23	SRR1157481	NSW	2000	YES		Stinear et al 2014
SAPWH39	SRR1157482	NSW	2000	YES		Stinear et al 2014
SAPWH53	SRR1157503	NSW	2008	YES		Stinear et al 2014
SAPWH61	SRR1157483	NSW	2000	YES		Stinear et al 2014
SAPWH64	SRR1157484	NSW	2000	YES		Stinear et al 2014
UQ40	SRR1157520	QLD	2008	NO		Stinear et al 2014
W17S	SRR1157522	WA	1995	NO		Stinear et al 2014
WBG7735	SRR1157525	NT	1992	NO		Stinear et al 2014
WBG7762	SRR1157526	NT	1992	NO		Stinear et al 2014
Y113S	SRR1157527	WA	1996	NO		Stinear et al 2014
17195	SRR488827	WA	2009	YES		Stinear et al 2014
SAPWH71	SRR488828	NSW	2005	YES		Stinear et al 2014
20198	SRR488829	WA	2008	YES		Stinear et al 2014
